# Supplementary material for: Tetra­aqua­(4,5-diaza­fluoren-9-one-κ2 N,N′)nickel(II) dinitrate
Source: Acta Crystallogr Sect E Struct Rep Online. 2009 Oct 17;65(Pt 11):m1361. doi: 10.1107/S1600536809041221 (PMC2970992; doi:10.1107/S1600536809041221)
Supplement: Supplementary file 2 [file e-65-m1361-Isup2.hkl]

# 
# h,k,l, Fc-squared, Fo-squared, sigma(Fo-squared) and status flag 
# 
data_I
_shelx_title ' B in C2/c' 
_shelx_refln_list_code          4 
_shelx_F_calc_maximum      467.49 
_exptl_crystal_F_000       896.00 
_reflns_d_resolution_high  0.8410 
 
loop_ 
 _symmetry_equiv_pos_as_xyz 
 'x, y, z' 
 '-x, y, -z+1/2' 
 'x+1/2, y+1/2, z' 
 '-x+1/2, y+1/2, -z+1/2' 
 '-x, -y, -z' 
 'x, -y, z-1/2' 
 '-x+1/2, -y+1/2, -z' 
 'x+1/2, -y+1/2, z-1/2' 
 
_cell_length_a    12.9040 
_cell_length_b    10.2070 
_cell_length_c    13.0840 
_cell_angle_alpha  90.000 
_cell_angle_beta  105.854 
_cell_angle_gamma  90.000 
 
_shelx_F_squared_multiplier     1.000 
 
loop_ 
 _refln_index_h 
 _refln_index_k 
 _refln_index_l 
 _refln_F_squared_calc 
 _refln_F_squared_meas 
 _refln_F_squared_sigma 
 _refln_observed_status 
   2   0   0    30326.37    27149.17    449.52 o 
   4   0   0      874.65     1095.28     13.46 o 
   6   0   0     8768.58     8279.83     82.06 o 
   8   0   0     2330.58     2251.26     33.51 o 
  10   0   0      609.75      681.82     13.42 o 
  12   0   0      119.98      134.82      7.05 o 
   1   1   0      714.92      720.37     14.25 o 
   3   1   0     5450.41     6013.89     45.43 o 
   5   1   0     2009.12     1921.09     15.68 o 
   7   1   0      812.54      898.84      9.76 o 
   9   1   0      171.34      191.61      4.75 o 
  11   1   0      476.76      497.58      9.11 o 
  13   1   0       74.39       74.81      6.31 o 
   0   2   0       26.35       56.13      3.43 o 
   2   2   0    10202.31    11040.22    188.50 o 
   4   2   0     5525.52     5590.61     48.57 o 
   6   2   0     9061.05     8976.31     94.48 o 
   8   2   0     3853.35     3848.64     33.23 o 
  10   2   0     1657.78     1679.50     18.52 o 
  12   2   0      845.50      757.60     21.03 o 
  14   2   0      361.58      355.63     15.44 o 
   1   3   0        3.66       -0.73      1.36 o 
   3   3   0      676.43      752.36     11.38 o 
   5   3   0     1352.94     1506.02     13.81 o 
   7   3   0      532.99      580.77      9.39 o 
   9   3   0      479.43      461.89      9.05 o 
  11   3   0       25.24       27.30      5.55 o 
  13   3   0        9.82        7.82      5.20 o 
   0   4   0    10657.52    10782.04    129.13 o 
   2   4   0      156.10      123.24      3.48 o 
   4   4   0     4101.43     3847.67     35.97 o 
   6   4   0     8431.69     8767.56     76.47 o 
   8   4   0     6822.15     7039.72     74.77 o 
  10   4   0     1474.15     1429.59     28.82 o 
  12   4   0      106.32      117.71      9.35 o 
   1   5   0       57.42       49.50      2.71 o 
   3   5   0     2836.31     3243.56     31.47 o 
   5   5   0        0.34        7.62      1.74 o 
   7   5   0      166.12      166.47      6.94 o 
   9   5   0       67.44       82.77      9.18 o 
  11   5   0       78.72       79.64      8.03 o 
  13   5   0       12.46       10.61      6.35 o 
   0   6   0     6844.02     6471.03    153.62 o 
   2   6   0     5131.42     5127.48     47.63 o 
   4   6   0      296.33      333.42      7.02 o 
   6   6   0     2390.25     2481.76     31.97 o 
   8   6   0     1208.16     1133.66     25.00 o 
  10   6   0      197.77      168.11     10.68 o 
  12   6   0      680.16      745.57     22.80 o 
   1   7   0      229.98      224.00      6.47 o 
   3   7   0      111.04       88.86      6.09 o 
   5   7   0       13.59       23.30      3.56 o 
   7   7   0       42.72       34.42      8.67 o 
   9   7   0      464.21      528.74     17.77 o 
  11   7   0        1.35        2.26      9.96 o 
   0   8   0     4392.01     4337.46     61.21 o 
   2   8   0     5476.45     5517.16     64.12 o 
   4   8   0     3094.91     3179.24     40.18 o 
   6   8   0      733.70      752.95     19.97 o 
   8   8   0     1310.95     1319.73     36.13 o 
  10   8   0      340.49      325.99     15.19 o 
   1   9   0      108.59       95.85      6.10 o 
   3   9   0      297.46      282.79      9.73 o 
   5   9   0      668.12      671.87     15.33 o 
   7   9   0       56.88       61.27     12.01 o 
   9   9   0        1.17       -0.37      5.67 o 
   0  10   0     2168.41     2252.76     57.16 o 
   2  10   0     1445.19     1420.62     24.23 o 
   4  10   0      606.58      565.94     14.69 o 
   6  10   0     1613.35     1614.89     34.54 o 
   8  10   0     1326.14     1429.16     33.61 o 
   1  11   0        7.43        3.11      5.04 o 
   3  11   0        3.62        0.50      4.12 o 
   5  11   0       70.45       83.94      9.32 o 
   0  12   0     1670.93     1770.97     52.69 o 
   2  12   0      817.39      800.14     23.29 o 
 -13   1   1      709.82      752.07     14.34 o 
 -11   1   1       42.01       45.95      3.40 o 
  -9   1   1      406.31      413.93      6.78 o 
  -7   1   1     6768.81     6827.55     49.08 o 
  -5   1   1      173.20      156.20      3.04 o 
  -3   1   1     1805.40     1955.27     16.23 o 
  -1   1   1    11620.54    12377.23    205.80 o 
   1   1   1     4891.40     4535.56     78.44 o 
   3   1   1     4582.82     4889.25     40.63 o 
   5   1   1      144.26      158.92      3.49 o 
   7   1   1     1440.82     1372.16     14.36 o 
   9   1   1     3100.69     3279.45     29.74 o 
  11   1   1      438.30      410.07     11.33 o 
  13   1   1      336.42      397.61     15.25 o 
 -14   2   1        6.71       12.01      7.55 o 
 -12   2   1       25.26       24.81      4.01 o 
 -10   2   1      488.87      487.28     11.21 o 
  -8   2   1        4.87       12.20      2.15 o 
  -6   2   1      935.72      902.93     10.20 o 
  -4   2   1      509.04      401.00      5.29 o 
  -2   2   1    18430.45    18313.91    179.36 o 
   0   2   1     1130.83     1270.82     19.54 o 
   2   2   1      909.64      798.00     13.22 o 
   4   2   1       56.85       53.51      2.01 o 
   6   2   1     2680.15     2725.60     26.86 o 
   8   2   1       12.30       15.81      2.51 o 
  10   2   1        0.96        0.23      4.10 o 
  12   2   1       83.20       82.99      7.91 o 
  14   2   1       16.37       18.03      6.57 o 
 -13   3   1      230.63      283.48     13.38 o 
 -11   3   1      536.82      611.20     14.00 o 
  -9   3   1     3166.48     3222.33     48.16 o 
  -7   3   1    10765.31    10693.01     82.02 o 
  -5   3   1     6158.92     5880.65     62.84 o 
  -3   3   1     1841.68     1992.56     19.28 o 
  -1   3   1     1109.21     1308.51     13.92 o 
   1   3   1    16111.60    15054.87    170.49 o 
   3   3   1     8014.16     7921.02     78.83 o 
   5   3   1     9598.11    10097.69     80.76 o 
   7   3   1     5424.16     5497.32     50.36 o 
   9   3   1     1130.34     1170.58     18.67 o 
  11   3   1      256.04      249.62     11.75 o 
  13   3   1      161.93      161.96     10.76 o 
 -14   4   1       68.67       65.14      8.66 o 
 -12   4   1        9.78       22.64      6.01 o 
 -10   4   1        0.30        2.96      3.31 o 
  -8   4   1      421.92      456.58     16.27 o 
  -6   4   1      371.03      416.50      8.05 o 
  -4   4   1       88.90       52.86      2.43 o 
  -2   4   1       15.59       33.34      2.90 o 
   0   4   1      704.01      711.54      9.32 o 
   2   4   1      877.08      992.66     12.05 o 
   4   4   1     1269.94     1344.38     18.06 o 
   6   4   1      143.55      137.84      4.02 o 
   8   4   1       19.68       32.67      3.67 o 
  10   4   1      151.04      152.02      9.21 o 
  12   4   1       13.33       10.86      5.55 o 
 -13   5   1      307.38      344.21     18.11 o 
 -11   5   1      296.98      303.57     16.82 o 
  -9   5   1      539.53      569.19     13.32 o 
  -7   5   1     2863.66     2830.75     30.15 o 
  -5   5   1     2745.02     2462.57     25.06 o 
  -3   5   1     6907.60     6187.42     55.19 o 
  -1   5   1    11088.65    10775.49     92.24 o 
   1   5   1    10390.92    10182.65     87.65 o 
   3   5   1     1961.08     1652.47     18.63 o 
   5   5   1      261.25      187.08      5.35 o 
   7   5   1     4501.06     4446.24     63.54 o 
   9   5   1     1644.53     1733.55     42.48 o 
  11   5   1       41.60       57.64      7.37 o 
  13   5   1      121.67      129.72     21.03 o 
 -12   6   1        3.53        0.69      5.22 o 
 -10   6   1       32.83       30.64      6.24 o 
  -8   6   1      602.12      661.60     14.66 o 
  -6   6   1      226.01      212.33     21.40 o 
  -4   6   1      216.76      230.82      7.13 o 
  -2   6   1     1060.91      959.20     28.14 o 
   0   6   1     1254.25     1272.52     15.75 o 
   2   6   1      268.17      279.92      6.74 o 
   4   6   1     1063.54     1025.17     14.06 o 
   6   6   1       53.83       56.38      4.55 o 
   8   6   1      121.89      152.63      7.41 o 
  10   6   1        1.95        2.10      4.57 o 
  12   6   1       29.06       21.57      6.74 o 
 -11   7   1       62.41       59.33      8.61 o 
  -9   7   1      630.36      657.99     20.08 o 
  -7   7   1      448.26      484.00     15.62 o 
  -5   7   1     2659.12     2791.82     35.37 o 
  -3   7   1     4247.11     4308.91     49.36 o 
  -1   7   1    12487.13    12677.37    109.84 o 
   1   7   1     9883.26    10159.15     89.58 o 
   3   7   1      120.06      150.72      5.36 o 
   5   7   1      613.05      654.31     22.91 o 
   7   7   1      475.33      448.76     11.92 o 
   9   7   1      372.26      335.22     14.34 o 
  11   7   1      228.88      232.68     13.29 o 
 -10   8   1       21.53        5.44      5.64 o 
  -8   8   1       62.06       72.74     10.21 o 
  -6   8   1        0.71        6.49      8.84 o 
  -4   8   1      106.62      115.30      7.90 o 
  -2   8   1     1152.80     1210.90     20.07 o 
   0   8   1      217.33      207.92      6.65 o 
   2   8   1        6.40        8.75      2.78 o 
   4   8   1      171.69      170.75     11.21 o 
   6   8   1        5.27        0.90      3.33 o 
   8   8   1       34.80       28.93      6.47 o 
  10   8   1      182.76      180.13     12.14 o 
  -9   9   1      286.22      322.02     15.45 o 
  -7   9   1     1093.50     1029.24     25.84 o 
  -5   9   1      676.28      613.27     18.69 o 
  -3   9   1      136.64      127.34      6.97 o 
  -1   9   1        9.71       16.24      3.96 o 
   1   9   1     1360.93     1334.36     22.04 o 
   3   9   1      437.58      403.82     13.34 o 
   5   9   1      525.99      547.22     13.77 o 
   7   9   1     1958.94     1986.73     62.22 o 
   9   9   1      665.50      702.66     31.41 o 
  -8  10   1       88.23       63.63      9.35 o 
  -6  10   1        5.79        6.87      5.34 o 
  -4  10   1       62.04       63.54      7.62 o 
  -2  10   1      164.29      122.81      7.47 o 
   0  10   1      207.20      221.02     11.71 o 
   2  10   1       30.09       24.18      4.78 o 
   4  10   1      248.66      259.10     10.29 o 
   6  10   1       28.09       38.46      7.48 o 
   8  10   1       50.04       31.55      7.57 o 
  -5  11   1      548.94      532.34     19.18 o 
  -3  11   1      152.80      167.91     11.24 o 
  -1  11   1      481.23      477.22     35.96 o 
   1  11   1      949.67      929.25     24.27 o 
   3  11   1      660.77      673.16     20.75 o 
   5  11   1      770.69      798.77     23.61 o 
  -2  12   1      139.56      178.33     17.85 o 
   0  12   1       39.93       62.77      8.68 o 
 -14   0   2      215.31      249.73     18.02 o 
 -12   0   2      197.49      213.27     10.09 o 
 -10   0   2     1200.30     1131.58     18.09 o 
  -8   0   2      414.39      381.89      8.54 o 
  -6   0   2    21401.17    22862.37    216.56 o 
  -4   0   2   218544.25   164334.78   6943.49 o 
  -2   0   2    18385.00    16847.99    220.21 o 
   0   0   2    33872.95    25837.00    425.84 o 
   2   0   2    20570.19    19199.64    171.54 o 
   4   0   2      296.64      341.17     39.39 o 
   6   0   2     2046.69     1597.00     20.62 o 
   8   0   2      961.73      873.56     17.54 o 
  10   0   2      892.14     1014.33     22.34 o 
  12   0   2      969.39     1017.82     31.24 o 
  14   0   2      642.95      689.13     27.46 o 
 -15   1   2      120.77      110.54     14.59 o 
 -13   1   2       31.33       31.56      4.96 o 
 -11   1   2       88.05       94.85      4.38 o 
  -9   1   2       89.30       90.16      5.09 o 
  -7   1   2      164.46      168.43      3.77 o 
  -5   1   2     1380.69     1232.73     12.08 o 
  -3   1   2    19445.73    20853.15    152.46 o 
  -1   1   2     9171.29    10547.05    125.01 o 
   1   1   2    19929.24    18959.22    357.46 o 
   3   1   2     1469.40     1556.14     15.44 o 
   5   1   2      101.40       85.95      3.09 o 
   7   1   2      440.95      479.17      8.36 o 
   9   1   2      407.22      456.14     11.87 o 
  11   1   2        0.62       -1.12      3.03 o 
  13   1   2       30.68       21.33      6.35 o 
 -14   2   2      835.62      840.39     22.75 o 
 -12   2   2      925.55      954.81     18.18 o 
 -10   2   2      781.14      790.46     13.15 o 
  -8   2   2     4904.92     4885.99     40.76 o 
  -6   2   2     7013.37     7502.74     58.24 o 
  -4   2   2      517.50      593.76      7.38 o 
  -2   2   2     9034.62     9863.23     95.08 o 
   0   2   2    23735.04    22277.39    413.97 o 
   2   2   2    16285.21    15859.51    173.86 o 
   4   2   2      138.54      136.07      3.79 o 
   6   2   2     9399.14     9174.08     79.18 o 
   8   2   2     7936.29     7590.72     79.80 o 
  10   2   2      834.73      803.31     19.67 o 
  12   2   2      380.33      413.29     15.35 o 
 -13   3   2       22.01       11.96      4.38 o 
 -11   3   2      128.90      116.08      5.86 o 
  -9   3   2      154.20      186.23      6.50 o 
  -7   3   2       38.73       44.31      2.53 o 
  -5   3   2      358.02      302.06     10.04 o 
  -3   3   2     1464.97     1703.26     25.79 o 
  -1   3   2     1416.19     1134.52     12.04 o 
   1   3   2     2131.42     2413.10     23.31 o 
   3   3   2      284.82      403.39      7.87 o 
   5   3   2     1295.16     1435.32     25.02 o 
   7   3   2      959.56      947.24     15.63 o 
   9   3   2        0.79       -1.22      2.64 o 
  11   3   2        2.72       12.99      5.20 o 
  13   3   2      100.39      120.61     10.13 o 
 -14   4   2      634.56      639.19     40.51 o 
 -12   4   2      654.58      648.17     21.03 o 
 -10   4   2     1489.16     1569.52     24.73 o 
  -8   4   2     5723.94     5603.40     69.96 o 
  -6   4   2     4980.62     4904.67     65.68 o 
  -4   4   2      833.01      706.34     11.34 o 
  -2   4   2     2511.55     2738.62     26.11 o 
   0   4   2    16088.47    16134.90    168.79 o 
   2   4   2    18913.59    18780.08    265.43 o 
   4   4   2    11461.73    11891.79    117.96 o 
   6   4   2     3309.72     3427.53     32.52 o 
   8   4   2     1396.91     1484.36     26.05 o 
  10   4   2      839.66      853.00     21.83 o 
  12   4   2        3.78        0.09      4.61 o 
 -13   5   2        0.26        1.90      5.18 o 
 -11   5   2      175.51      191.77     13.47 o 
  -9   5   2        1.63       -2.96      2.72 o 
  -7   5   2      388.53      485.60     14.96 o 
  -5   5   2        1.33        4.77      2.11 o 
  -3   5   2      766.74      716.05      9.65 o 
  -1   5   2     3746.43     4227.72     39.28 o 
   1   5   2       14.31       13.51      2.58 o 
   3   5   2      100.32      114.80      4.28 o 
   5   5   2      142.07      136.44      5.69 o 
   7   5   2      509.76      471.03     12.49 o 
   9   5   2       21.59       22.38      5.40 o 
  11   5   2       67.10       72.17      8.25 o 
 -12   6   2      379.25      371.16     16.01 o 
 -10   6   2      495.17      542.11     17.59 o 
  -8   6   2      594.85      601.13     17.13 o 
  -6   6   2     3455.26     3464.22     52.24 o 
  -4   6   2     1504.02     1307.38     19.40 o 
  -2   6   2     4560.30     4647.12     43.63 o 
   0   6   2     4423.14     4632.84     43.78 o 
   2   6   2     3308.27     3037.72     31.08 o 
   4   6   2      148.54      132.47      8.13 o 
   6   6   2     1088.08     1044.75     18.27 o 
   8   6   2     2860.87     2952.71     98.18 o 
  10   6   2     1007.75      983.24     25.21 o 
  12   6   2      606.34      627.72     28.92 o 
 -11   7   2        0.91       -4.26      4.98 o 
  -9   7   2        8.29        4.10      4.67 o 
  -7   7   2       16.51        7.81      4.61 o 
  -5   7   2       14.80       21.59      4.85 o 
  -3   7   2      424.25      429.94     10.50 o 
  -1   7   2      169.80      130.02      6.64 o 
   1   7   2       98.23      139.19      6.86 o 
   3   7   2      349.57      372.58     11.05 o 
   5   7   2      813.88      881.38     18.29 o 
   7   7   2       33.80       49.19      5.23 o 
   9   7   2      265.61      295.94     13.77 o 
  11   7   2      227.15      220.72     13.27 o 
 -10   8   2       43.45       53.55      8.13 o 
  -8   8   2     2341.75     2324.15     42.78 o 
  -6   8   2     4352.80     4395.51     66.33 o 
  -4   8   2     1353.72     1437.97     22.82 o 
  -2   8   2     3895.12     4026.41     48.11 o 
   0   8   2     8102.28     8229.18     82.01 o 
   2   8   2     2250.47     2139.71     25.34 o 
   4   8   2     1179.86     1199.54     20.36 o 
   6   8   2      384.97      376.16     12.15 o 
   8   8   2      988.60     1012.27     25.48 o 
  10   8   2      824.97      869.12     25.08 o 
  -9   9   2      235.16      206.55     14.85 o 
  -7   9   2      227.40      206.04     14.93 o 
  -5   9   2        3.41       -2.78      5.41 o 
  -3   9   2      108.32       90.60      8.30 o 
  -1   9   2       62.15       49.01      5.15 o 
   1   9   2      783.06      838.17     14.40 o 
   3   9   2      236.11      287.07      9.83 o 
   5   9   2        5.60        3.43      3.85 o 
   7   9   2      214.42      204.01     11.99 o 
   9   9   2        7.41        6.38      6.43 o 
  -8  10   2      756.41      743.89     23.47 o 
  -6  10   2     1133.64     1180.52     29.06 o 
  -4  10   2      822.33      830.63     22.94 o 
  -2  10   2     1284.92     1295.55     23.20 o 
   0  10   2     1359.69     1308.45     28.58 o 
   2  10   2     2278.01     2399.10     43.14 o 
   4  10   2     1881.52     1778.10     40.27 o 
   6  10   2      844.75      826.62     23.44 o 
  -5  11   2        6.94       13.98      6.18 o 
  -3  11   2       12.63       11.80      5.91 o 
  -1  11   2        9.29       10.25      5.18 o 
   1  11   2       67.64       69.80      8.25 o 
   3  11   2       56.82       53.46      7.97 o 
   5  11   2        4.27        9.24      6.40 o 
   0  12   2      791.89      837.43     24.21 o 
 -15   1   3      137.10      147.03     10.91 o 
 -13   1   3      518.53      518.79     13.57 o 
 -11   1   3      350.90      350.31      8.72 o 
  -9   1   3       45.20       45.90      4.05 o 
  -7   1   3     7012.50     6764.91     63.76 o 
  -5   1   3     4500.27     4275.75     34.48 o 
  -3   1   3      115.01      275.45      6.66 o 
  -1   1   3    13552.09    13751.46    242.87 o 
   1   1   3     2965.14     3067.31     41.76 o 
   3   1   3      103.37      101.65      2.94 o 
   5   1   3     1496.62     1581.22     33.15 o 
   7   1   3     1985.36     1875.25     25.32 o 
   9   1   3     2738.65     3104.21     38.88 o 
  11   1   3      884.38      922.77     18.09 o 
  13   1   3       49.36       35.65      5.60 o 
 -14   2   3       20.39       19.65      5.17 o 
 -12   2   3       14.53       16.85      3.66 o 
 -10   2   3      329.18      305.35      7.93 o 
  -8   2   3       59.13       38.84      2.57 o 
  -6   2   3     2463.16     2292.10     20.80 o 
  -4   2   3      602.92      590.57      7.56 o 
  -2   2   3      185.21      179.77      3.01 o 
   0   2   3       11.43       25.48      1.98 o 
   2   2   3     6536.54     6140.38     62.61 o 
   4   2   3      267.54      388.41      8.29 o 
   6   2   3      165.20      199.08      5.67 o 
   8   2   3      284.83      230.63      7.94 o 
  10   2   3        0.55        0.44      3.42 o 
  12   2   3        3.34        7.73      7.38 o 
 -13   3   3      598.08      637.12     13.85 o 
 -11   3   3     1338.53     1410.09     20.15 o 
  -9   3   3     1814.30     1720.10     21.54 o 
  -7   3   3     1639.93     1653.86     19.75 o 
  -5   3   3     3700.08     3837.97     42.13 o 
  -3   3   3       16.39       36.08      2.62 o 
  -1   3   3     5428.57     5920.79     51.61 o 
   1   3   3    39328.40    36808.42    541.60 o 
   3   3   3     9118.29     9181.79     92.17 o 
   5   3   3     1242.09     1404.16     14.77 o 
   7   3   3     2628.14     2408.45     31.12 o 
   9   3   3     1278.93     1321.26     21.45 o 
  11   3   3       44.55       37.14      6.39 o 
  13   3   3       49.16       39.47      7.66 o 
 -14   4   3        0.46       -1.37      5.39 o 
 -12   4   3      134.44      123.27      7.79 o 
 -10   4   3      157.72      130.17      7.51 o 
  -8   4   3      113.10      100.48      7.01 o 
  -6   4   3      527.24      522.30     10.88 o 
  -4   4   3      408.16      535.74     14.94 o 
  -2   4   3     1696.27     1854.13     18.88 o 
   0   4   3     1260.79     1373.56     16.40 o 
   2   4   3     1462.03     1446.66     16.84 o 
   4   4   3      203.90      219.85      6.68 o 
   6   4   3       38.87       32.66      2.96 o 
   8   4   3      133.93      129.43      6.49 o 
  10   4   3       21.82       20.75      5.48 o 
  12   4   3       77.56       57.68      9.53 o 
 -13   5   3      440.11      520.69     19.17 o 
 -11   5   3      176.63      218.94     10.98 o 
  -9   5   3      436.21      367.70     19.59 o 
  -7   5   3     6728.90     6405.72     86.29 o 
  -5   5   3     4137.11     4048.85     66.08 o 
  -3   5   3     3894.33     3751.44     35.30 o 
  -1   5   3     4148.36     4060.43     38.16 o 
   1   5   3     3346.72     2869.66     29.03 o 
   3   5   3     6681.64     6148.64     58.64 o 
   5   5   3     1312.85     1418.36     21.01 o 
   7   5   3      535.59      564.87     10.17 o 
   9   5   3      733.84      749.26     20.24 o 
  11   5   3     1366.56     1405.56     34.24 o 
 -12   6   3      196.90      211.73     12.86 o 
 -10   6   3       38.87       25.09      4.88 o 
  -8   6   3        0.92       -1.04      3.32 o 
  -6   6   3      212.66      153.83      8.74 o 
  -4   6   3     1005.87      977.26     19.45 o 
  -2   6   3      229.91      273.08      6.07 o 
   0   6   3      980.43     1023.95     14.25 o 
   2   6   3      665.24      765.71     29.19 o 
   4   6   3      226.72      201.90      6.24 o 
   6   6   3       35.23       29.11      3.32 o 
   8   6   3       16.99        9.10      4.85 o 
  10   6   3       43.09       39.36     10.04 o 
 -11   7   3        5.52        7.39      5.57 o 
  -9   7   3      528.92      537.31     14.47 o 
  -7   7   3     3363.77     3515.32     55.58 o 
  -5   7   3     9063.22     8981.93    117.54 o 
  -3   7   3     4569.33     4696.33     53.66 o 
  -1   7   3      606.26      686.73     11.14 o 
   1   7   3     2646.42     2639.94     28.79 o 
   3   7   3      459.55      400.60      8.89 o 
   5   7   3      185.63      196.51      7.93 o 
   7   7   3      892.68      941.42     18.77 o 
   9   7   3      890.32      847.20     24.44 o 
 -10   8   3        4.75        8.15      5.95 o 
  -8   8   3        8.41        2.25      4.94 o 
  -6   8   3      510.35      488.22     16.93 o 
  -4   8   3      467.39      494.90     26.86 o 
  -2   8   3        0.61        6.77      3.23 o 
   0   8   3      204.36      216.28      6.77 o 
   2   8   3       42.31       31.19      3.53 o 
   4   8   3      168.73      117.67     11.87 o 
   6   8   3      262.02      252.56      9.85 o 
   8   8   3       75.79       86.92     11.38 o 
  -9   9   3      242.30      218.81     13.41 o 
  -7   9   3       62.68       51.00      8.84 o 
  -5   9   3        7.26        7.29      4.98 o 
  -3   9   3      101.68       99.13      8.43 o 
  -1   9   3      338.29      334.96     22.88 o 
   1   9   3     2531.47     2528.95     35.37 o 
   3   9   3     2069.52     2105.70     30.78 o 
   5   9   3      412.85      411.68     12.27 o 
   7   9   3     1368.20     1352.88     24.91 o 
  -8  10   3        6.21        4.00      5.98 o 
  -6  10   3       83.04       52.96     16.22 o 
  -4  10   3      240.95      258.14     13.23 o 
  -2  10   3       61.29       51.31      9.18 o 
   0  10   3      186.62      189.02     11.44 o 
   2  10   3        5.49       11.66      5.69 o 
   4  10   3      284.81      261.29     10.63 o 
   6  10   3      167.34      158.89      9.08 o 
  -5  11   3      413.23      436.72     22.48 o 
  -3  11   3      178.94      171.62     11.70 o 
  -1  11   3      719.66      810.99     32.78 o 
   1  11   3     1685.73     1725.42     84.27 o 
   3  11   3      666.96      751.08     22.98 o 
 -14   0   4      798.45      795.72     31.58 o 
 -12   0   4      185.00      218.32     15.79 o 
 -10   0   4     1340.53     1454.43     49.09 o 
  -8   0   4    27045.98    25194.93    256.20 o 
  -6   0   4    30529.13    29882.45    281.92 o 
  -4   0   4    43546.07    40316.80    460.70 o 
  -2   0   4     1137.34     1104.10     17.41 o 
   0   0   4     3319.54     3300.28     62.13 o 
   2   0   4     7527.70     5434.37     53.12 o 
   4   0   4       13.26       14.03      2.59 o 
   6   0   4     1300.58     1334.91     33.13 o 
   8   0   4     7056.81     7365.89    135.59 o 
  10   0   4     2478.70     2350.08     54.92 o 
  12   0   4       96.83      134.57     13.04 o 
 -15   1   4        1.21        4.08      5.94 o 
 -13   1   4        0.44        2.49      8.32 o 
 -11   1   4        0.27        1.47      3.02 o 
  -9   1   4       93.26       73.31      4.34 o 
  -7   1   4     9024.44    10215.61     71.39 o 
  -5   1   4      718.36      995.02     17.54 o 
  -3   1   4    16577.80    17277.56    142.58 o 
  -1   1   4     1360.63     1482.39     17.69 o 
   1   1   4     1144.59     1420.37     18.63 o 
   3   1   4       92.37      111.30      4.71 o 
   5   1   4     3084.69     3601.56     34.20 o 
   7   1   4      124.43      181.41     11.61 o 
   9   1   4      132.23      141.13      8.65 o 
  11   1   4       93.65       94.35      6.60 o 
  13   1   4        0.16       -3.93      4.66 o 
 -14   2   4      392.93      393.32     13.07 o 
 -12   2   4     1089.34     1083.09     20.64 o 
 -10   2   4      476.63      535.92     14.09 o 
  -8   2   4     1240.24     1177.50     13.67 o 
  -6   2   4     9636.05    10399.30     79.54 o 
  -4   2   4     1841.71     1792.35     18.29 o 
  -2   2   4     3297.79     3228.81     29.77 o 
   0   2   4     5483.41     5377.82     55.16 o 
   2   2   4    41243.82    37885.72    359.71 o 
   4   2   4     7450.11     7620.05     99.33 o 
   6   2   4      735.16      590.07      9.96 o 
   8   2   4     2502.92     2390.92     32.15 o 
  10   2   4     1234.73     1208.35     21.34 o 
  12   2   4      851.90      920.39     24.34 o 
 -13   3   4       28.95       40.99      5.89 o 
 -11   3   4        4.26       11.33      5.18 o 
  -9   3   4       58.74       39.55      4.24 o 
  -7   3   4     1111.50     1039.28     16.10 o 
  -5   3   4        7.46        3.89      1.98 o 
  -3   3   4      349.26      484.50      9.15 o 
  -1   3   4      680.90      605.91      7.15 o 
   1   3   4        8.47        9.85      2.06 o 
   3   3   4     2086.46     2375.20     29.08 o 
   5   3   4      568.31      702.33     13.20 o 
   7   3   4      180.82      209.59      6.30 o 
   9   3   4       89.29      132.73      7.08 o 
  11   3   4      130.50      147.58     15.20 o 
 -14   4   4      847.06      856.17     20.13 o 
 -12   4   4     1707.91     1670.70     23.94 o 
 -10   4   4      774.15      736.87     15.62 o 
  -8   4   4      579.60      531.09     10.57 o 
  -6   4   4      330.19      418.33      9.84 o 
  -4   4   4     6125.04     6195.46     64.73 o 
  -2   4   4     4945.59     5434.39     48.65 o 
   0   4   4    21778.00    23623.80    229.73 o 
   2   4   4     9017.42     9157.79     92.87 o 
   4   4   4     2379.14     2453.26     30.79 o 
   6   4   4     1864.75     1782.75     20.83 o 
   8   4   4      191.71      184.96     11.15 o 
  10   4   4       73.69       73.54      7.75 o 
  12   4   4       18.43       28.48     11.41 o 
 -13   5   4        8.33       17.07      5.65 o 
 -11   5   4       86.48       91.25      6.94 o 
  -9   5   4       25.25       32.68      4.57 o 
  -7   5   4      313.42      336.79     12.47 o 
  -5   5   4      962.45     1001.36     21.15 o 
  -3   5   4       20.19       12.96      3.12 o 
  -1   5   4      206.64      276.67      5.84 o 
   1   5   4        7.44        8.87      2.34 o 
   3   5   4      617.58      562.48     10.06 o 
   5   5   4        7.99        3.05      2.39 o 
   7   5   4       14.08       26.38      3.63 o 
   9   5   4       52.54       52.70      9.87 o 
  11   5   4        3.90        1.62      8.50 o 
 -12   6   4      149.55      155.15     11.25 o 
 -10   6   4      312.09      363.84     12.19 o 
  -8   6   4      914.36      893.31     22.12 o 
  -6   6   4     5521.13     5698.92     79.36 o 
  -4   6   4     2314.35     2229.38     37.36 o 
  -2   6   4      382.99      326.10      6.62 o 
   0   6   4     1443.38     1544.05     18.68 o 
   2   6   4     5152.80     4869.86     47.24 o 
   4   6   4     1265.63     1199.09     17.05 o 
   6   6   4     1121.91     1115.54     19.46 o 
   8   6   4     3419.17     3381.48     54.72 o 
  10   6   4     1061.33     1025.59     27.46 o 
 -11   7   4        0.72       -1.85      4.19 o 
  -9   7   4       11.07       18.93      4.88 o 
  -7   7   4      143.97      139.11     16.48 o 
  -5   7   4       81.25       82.37      9.78 o 
  -3   7   4       45.82       48.74      4.65 o 
  -1   7   4      627.86      649.39     10.86 o 
   1   7   4      426.43      405.90      8.83 o 
   3   7   4       38.08       41.97      3.68 o 
   5   7   4     1093.11     1201.01     24.97 o 
   7   7   4      323.27      257.20      9.88 o 
   9   7   4       62.69       45.70     11.84 o 
 -10   8   4      753.35      752.05     18.77 o 
  -8   8   4      767.53      806.63     22.92 o 
  -6   8   4     3567.85     3695.41     71.75 o 
  -4   8   4     4375.03     4282.75     64.92 o 
  -2   8   4     1477.80     1478.69     23.88 o 
   0   8   4     2935.44     3105.73     40.53 o 
   2   8   4      805.24      803.77     13.87 o 
   4   8   4     1177.66     1115.32     17.49 o 
   6   8   4     1605.02     1578.60     32.74 o 
   8   8   4      479.10      501.71     16.47 o 
  -9   9   4       43.37       26.91      7.21 o 
  -7   9   4       31.04       53.03      7.89 o 
  -5   9   4        8.36       -0.87      4.31 o 
  -3   9   4      545.09      651.76     19.53 o 
  -1   9   4      413.84      427.72     12.50 o 
   1   9   4        5.37        4.28      3.56 o 
   3   9   4      361.49      399.37     11.96 o 
   5   9   4       33.36       40.67      5.65 o 
   7   9   4        0.40       -3.71      4.09 o 
  -8  10   4      559.44      535.68     20.26 o 
  -6  10   4     1683.63     1556.30     35.00 o 
  -4  10   4      503.92      524.20     18.55 o 
  -2  10   4      899.72     1034.91     26.34 o 
   0  10   4     3156.85     2971.82     41.72 o 
   2  10   4     2313.80     2312.95     51.15 o 
   4  10   4      681.11      733.40     17.36 o 
   6  10   4      223.89      227.33     10.73 o 
  -5  11   4        5.87        1.97      6.04 o 
  -3  11   4       61.67       52.59     12.79 o 
  -1  11   4       48.13       40.21     10.21 o 
   1  11   4       13.02       15.43      6.43 o 
   3  11   4        0.15       -0.06      6.01 o 
 -15   1   5       80.57       79.37      9.46 o 
 -13   1   5      390.14      361.32     14.80 o 
 -11   1   5      790.08      804.46     16.75 o 
  -9   1   5       58.31       41.18      2.90 o 
  -7   1   5     2407.10     2117.62     20.49 o 
  -5   1   5    15163.91    15631.20    116.66 o 
  -3   1   5      102.18      114.83      3.51 o 
  -1   1   5      424.18      435.56      8.63 o 
   1   1   5     7961.28     7903.44     75.26 o 
   3   1   5     3338.96     3621.67     41.57 o 
   5   1   5     2952.96     3569.50     67.43 o 
   7   1   5     2713.61     2540.10     50.25 o 
   9   1   5      712.93      679.68     15.25 o 
  11   1   5      199.57      250.65     12.01 o 
 -14   2   5       44.00       46.24     12.27 o 
 -12   2   5        0.02       -2.25      3.51 o 
 -10   2   5       82.25       66.55      4.40 o 
  -8   2   5        1.73        0.43      2.73 o 
  -6   2   5      711.37      611.21      8.45 o 
  -4   2   5      218.61      146.36      3.95 o 
  -2   2   5     4583.51     4205.43     34.03 o 
   0   2   5      406.02      721.21      9.36 o 
   2   2   5     1021.22      813.64     13.60 o 
   4   2   5      641.64      475.11     10.61 o 
   6   2   5      130.71      112.21      6.13 o 
   8   2   5       94.65      140.31      7.22 o 
  10   2   5       29.08       18.74      4.44 o 
  12   2   5       71.70       64.26      6.86 o 
 -13   3   5     1036.90     1013.18     21.32 o 
 -11   3   5      433.73      448.86     18.31 o 
  -9   3   5      335.00      320.87      9.40 o 
  -7   3   5      254.97      272.62      7.02 o 
  -5   3   5     6347.98     6708.96     59.39 o 
  -3   3   5    13523.40    12492.82     89.99 o 
  -1   3   5     6704.02     7036.19     54.85 o 
   1   3   5     9734.78    10124.58    101.63 o 
   3   3   5     6692.40     5882.32     63.31 o 
   5   3   5      615.59      603.67     12.67 o 
   7   3   5       76.65       94.42      4.80 o 
   9   3   5      572.58      589.08     14.23 o 
  11   3   5      580.77      658.67     32.39 o 
 -14   4   5       19.58       -2.73      6.51 o 
 -12   4   5       39.22       38.09      4.92 o 
 -10   4   5      153.78      132.41      6.33 o 
  -8   4   5       13.38       28.17      4.01 o 
  -6   4   5      335.11      367.85      9.45 o 
  -4   4   5      162.30      157.80      3.70 o 
  -2   4   5     2212.56     2553.70     25.55 o 
   0   4   5      431.87      324.07      6.66 o 
   2   4   5        0.55       16.72      2.97 o 
   4   4   5      712.33      745.14     14.14 o 
   6   4   5       68.07       99.85      5.10 o 
   8   4   5      396.87      369.18     10.78 o 
  10   4   5      277.95      343.04     11.69 o 
 -13   5   5      247.75      239.50     12.04 o 
 -11   5   5     1045.75     1036.32     17.96 o 
  -9   5   5      508.56      517.94     11.50 o 
  -7   5   5     4844.44     4760.97     64.23 o 
  -5   5   5     4832.67     4694.57     66.35 o 
  -3   5   5      165.95       92.40      4.15 o 
  -1   5   5     2486.10     2669.96     27.66 o 
   1   5   5     6625.74     6816.94     62.58 o 
   3   5   5     2833.33     2760.92     34.56 o 
   5   5   5      302.94      347.75      9.88 o 
   7   5   5     2498.89     2555.50     28.64 o 
   9   5   5     1802.41     1740.47     35.24 o 
  11   5   5      372.92      345.54     30.38 o 
 -12   6   5        9.64       10.17      5.13 o 
 -10   6   5       22.08       22.29      4.77 o 
  -8   6   5      121.99      109.97     10.81 o 
  -6   6   5      117.82      100.42      7.65 o 
  -4   6   5       83.58       88.10      7.21 o 
  -2   6   5      401.31      485.99     11.28 o 
   0   6   5      384.93      335.00      7.43 o 
   2   6   5       10.21       12.90      3.00 o 
   4   6   5        0.09        4.40      3.12 o 
   6   6   5       21.80       12.51      3.69 o 
   8   6   5      341.00      331.93     14.18 o 
  10   6   5       72.66       51.57      8.08 o 
 -11   7   5      531.74      571.79     16.60 o 
  -9   7   5     1743.77     1713.28     28.95 o 
  -7   7   5     3555.04     3538.61     56.91 o 
  -5   7   5     2135.53     2100.04     38.16 o 
  -3   7   5      833.67      796.61     20.24 o 
  -1   7   5      346.69      358.80     10.48 o 
   1   7   5      822.84      919.25     14.72 o 
   3   7   5     1260.59     1271.68     18.49 o 
   5   7   5      877.98      790.85     14.48 o 
   7   7   5      417.59      444.91     13.28 o 
   9   7   5      900.67      868.84     24.45 o 
 -10   8   5      244.51      239.71     11.35 o 
  -8   8   5      560.16      485.81     23.77 o 
  -6   8   5        0.45       30.45     28.32 o 
  -4   8   5      117.25      104.18      8.55 o 
  -2   8   5        9.82       30.89     19.31 o 
   0   8   5      275.77      250.19      9.52 o 
   2   8   5       84.21       80.88      5.06 o 
   4   8   5      243.80      178.36      7.38 o 
   6   8   5       51.92       54.42      9.96 o 
   8   8   5       41.56       34.11      5.89 o 
  -9   9   5       41.15       38.80      7.67 o 
  -7   9   5      117.94      111.48     16.22 o 
  -5   9   5      414.89      404.94     43.94 o 
  -3   9   5     1208.59     1173.19     27.89 o 
  -1   9   5      854.79      911.32     23.84 o 
   1   9   5     1401.82     1399.88     25.27 o 
   3   9   5     3177.32     3047.25     55.76 o 
   5   9   5      264.23      242.30     10.07 o 
   7   9   5      105.38       97.16      8.57 o 
  -8  10   5      140.07      119.15     11.28 o 
  -6  10   5       79.09       62.51      9.08 o 
  -4  10   5       30.29       25.97      9.35 o 
  -2  10   5        4.26        7.60      5.70 o 
   0  10   5      507.10      430.16     16.80 o 
   2  10   5      145.26      133.07     10.61 o 
   4  10   5        0.91       -0.23      5.11 o 
  -5  11   5      744.18      805.84     25.09 o 
  -3  11   5      645.08      649.46     21.95 o 
  -1  11   5      547.53      565.38     20.25 o 
   1  11   5     1165.09     1290.38     44.28 o 
 -14   0   6      464.42      411.42     23.51 o 
 -12   0   6     4163.89     3784.30     83.07 o 
 -10   0   6     6977.25     6890.72     91.87 o 
  -8   0   6    12781.09    12292.16    351.09 o 
  -6   0   6     2951.95     2935.21     33.24 o 
  -4   0   6     2985.43     3313.91     36.33 o 
  -2   0   6     1520.30     1230.76     20.89 o 
   0   0   6      703.28      664.41     20.77 o 
   2   0   6     4536.47     3936.88     77.92 o 
   4   0   6    10045.04    10303.64    161.94 o 
   6   0   6     2820.09     2645.47     59.56 o 
   8   0   6     1507.32     1456.36     40.16 o 
  10   0   6     1740.33     1697.00     46.34 o 
  12   0   6        3.17       -3.43      7.04 o 
 -15   1   6        0.97        6.84      8.84 o 
 -13   1   6        1.55        2.88      5.82 o 
 -11   1   6     1628.38     1538.28     25.23 o 
  -9   1   6       94.57       94.35      7.39 o 
  -7   1   6     1518.24     1513.90     20.99 o 
  -5   1   6      426.38      424.21      7.47 o 
  -3   1   6     1086.85      973.16     18.58 o 
  -1   1   6      490.84      528.86      9.96 o 
   1   1   6     6122.73     6866.80     70.10 o 
   3   1   6      174.51      273.28      6.94 o 
   5   1   6      111.06       91.66      4.54 o 
   7   1   6      310.33      346.78     10.56 o 
   9   1   6       97.43       96.33     11.41 o 
  11   1   6       33.74       16.28      5.89 o 
 -14   2   6      344.73      339.76     26.52 o 
 -12   2   6     1108.78     1050.45     20.96 o 
 -10   2   6      270.57      360.52     13.37 o 
  -8   2   6       89.62       78.96      4.23 o 
  -6   2   6     9930.42     9917.72     77.02 o 
  -4   2   6     7078.58     6820.95     60.36 o 
  -2   2   6    11026.41    10183.96     87.28 o 
   0   2   6     4414.16     4580.93     36.02 o 
   2   2   6     8965.60     8479.82     87.85 o 
   4   2   6     4948.16     4862.00     55.33 o 
   6   2   6     1434.41     1340.36     18.12 o 
   8   2   6     2544.97     2690.22     55.41 o 
  10   2   6      449.66      473.95     13.66 o 
 -13   3   6        1.16        4.46      4.74 o 
 -11   3   6       79.83       51.67      5.74 o 
  -9   3   6      115.69       89.12      4.95 o 
  -7   3   6      250.15      236.47      6.86 o 
  -5   3   6     1014.05      942.06     12.23 o 
  -3   3   6      199.96      279.10      4.24 o 
  -1   3   6      163.26      153.53      3.80 o 
   1   3   6     1622.34     1858.66     31.63 o 
   3   3   6     1468.38     1607.28     23.26 o 
   5   3   6        4.40       26.04      3.74 o 
   7   3   6      205.68      228.43      7.35 o 
   9   3   6      222.42      178.46      8.82 o 
  11   3   6       29.53       48.20      6.47 o 
 -14   4   6      444.78      431.38     15.04 o 
 -12   4   6      611.64      590.82     15.96 o 
 -10   4   6       65.64       72.25      5.05 o 
  -8   4   6      992.62      960.05     15.37 o 
  -6   4   6     4308.55     4763.36     53.58 o 
  -4   4   6    11739.84    12176.35    103.81 o 
  -2   4   6     2926.56     2940.13     25.89 o 
   0   4   6     6848.35     7456.35     67.53 o 
   2   4   6     6891.72     6636.24     71.22 o 
   4   4   6      107.30      102.44      5.80 o 
   6   4   6       50.17       39.26      3.54 o 
   8   4   6       94.11       90.34      5.44 o 
  10   4   6      906.24      911.90     19.72 o 
 -13   5   6       11.93        5.92      4.89 o 
 -11   5   6       22.58       20.09      4.31 o 
  -9   5   6      138.39      130.25      6.35 o 
  -7   5   6       66.06       57.66      4.94 o 
  -5   5   6      294.33      393.41     10.20 o 
  -3   5   6      140.81      161.44      8.38 o 
  -1   5   6       34.58       53.64      5.28 o 
   1   5   6      111.31      115.77      4.84 o 
   3   5   6      117.39       94.20      5.52 o 
   5   5   6       58.87       35.48      5.03 o 
   7   5   6        7.32       12.00      3.44 o 
   9   5   6        7.70       18.01      4.79 o 
 -12   6   6      385.49      425.71     33.31 o 
 -10   6   6      652.21      674.35     16.83 o 
  -8   6   6      646.11      598.93     23.17 o 
  -6   6   6     1507.84     1547.04     30.81 o 
  -4   6   6     2384.14     2285.79     41.02 o 
  -2   6   6     1523.58     1496.10     26.88 o 
   0   6   6      278.69      294.84      7.28 o 
   2   6   6     4435.33     4211.22     43.29 o 
   4   6   6     6015.64     5956.23     58.82 o 
   6   6   6     1359.27     1291.92     22.63 o 
   8   6   6      670.35      618.47     19.51 o 
 -11   7   6       24.26       39.94      7.58 o 
  -9   7   6       45.33       38.83      6.08 o 
  -7   7   6        7.08        7.32      4.91 o 
  -5   7   6      222.51      244.75     11.93 o 
  -3   7   6       76.02       80.14      7.38 o 
  -1   7   6       32.98       27.13      4.09 o 
   1   7   6     1435.73     1466.70     19.92 o 
   3   7   6       94.70       97.89      5.49 o 
   5   7   6      356.35      358.76     13.66 o 
   7   7   6      112.66      110.42      7.75 o 
   9   7   6        1.30       -4.77      5.76 o 
 -10   8   6      628.59      636.58     25.28 o 
  -8   8   6     1207.98     1221.67     29.71 o 
  -6   8   6     2695.29     2739.24     48.65 o 
  -4   8   6     2765.42     2756.78     71.23 o 
  -2   8   6       21.97       19.49      5.46 o 
   0   8   6     1410.48     1399.27     31.73 o 
   2   8   6     3587.74     3516.22     39.13 o 
   4   8   6      675.20      692.14     13.97 o 
   6   8   6      698.74      677.65     16.74 o 
  -9   9   6       16.12       23.20      6.98 o 
  -7   9   6      226.05      211.43     32.70 o 
  -5   9   6      204.56      215.43     13.04 o 
  -3   9   6        2.88        4.33      4.85 o 
  -1   9   6      429.05      466.35     17.34 o 
   1   9   6       71.37       70.67      6.89 o 
   3   9   6       18.81       24.48      4.34 o 
   5   9   6        0.24        3.00      4.18 o 
  -6  10   6      909.98      904.83     26.35 o 
  -4  10   6     2026.72     1903.58     40.12 o 
  -2  10   6     1300.45     1302.14     42.82 o 
   0  10   6     1102.98     1064.21     27.84 o 
   2  10   6      836.25      864.22     25.41 o 
   4  10   6      550.77      554.70     20.89 o 
  -3  11   6       35.11       55.27      9.04 o 
  -1  11   6        3.21        5.22      5.94 o 
 -15   1   7       54.01       50.84      8.50 o 
 -13   1   7      230.19      202.72     13.47 o 
 -11   1   7      841.96      869.02     18.73 o 
  -9   1   7      924.23      947.18     17.96 o 
  -7   1   7      266.39      219.11      5.41 o 
  -5   1   7     2966.79     3210.76     25.63 o 
  -3   1   7     2387.60     2465.37     25.66 o 
  -1   1   7       17.34       31.30      4.10 o 
   1   1   7     6842.55     7253.50     61.51 o 
   3   1   7     7550.15     7438.58     74.01 o 
   5   1   7      792.08      905.62     16.09 o 
   7   1   7      475.08      459.59     14.86 o 
   9   1   7      246.71      199.74     24.97 o 
  11   1   7      180.40      220.40     16.13 o 
 -14   2   7        0.81        0.48      5.89 o 
 -12   2   7       20.78       16.96      4.77 o 
 -10   2   7      100.94       93.33      8.36 o 
  -8   2   7      144.05      119.28      6.07 o 
  -6   2   7      315.96      293.73      6.18 o 
  -4   2   7       43.59       35.04      3.02 o 
  -2   2   7     1755.33     1524.64     17.79 o 
   0   2   7      902.13      930.91     14.26 o 
   2   2   7      159.95      161.90      6.61 o 
   4   2   7      468.16      462.64     13.74 o 
   6   2   7       13.79        8.68      4.26 o 
   8   2   7      220.68      205.45      9.09 o 
  10   2   7       27.51       26.29      6.25 o 
 -13   3   7      461.01      436.81     14.53 o 
 -11   3   7      198.22      209.18      9.47 o 
  -9   3   7      476.69      473.74     10.43 o 
  -7   3   7     3620.51     3281.84     34.87 o 
  -5   3   7     8354.42     8369.18     73.89 o 
  -3   3   7     5141.92     4901.95     38.73 o 
  -1   3   7     2325.75     2185.98     18.24 o 
   1   3   7     2945.61     2929.53     36.07 o 
   3   3   7      675.50      610.84     13.87 o 
   5   3   7      200.51      213.98      8.37 o 
   7   3   7      191.34      196.26      8.35 o 
   9   3   7     1201.36     1124.46     26.61 o 
 -14   4   7       22.08       15.40      6.89 o 
 -12   4   7       14.85        4.45      4.42 o 
 -10   4   7        2.48        2.30      2.99 o 
  -8   4   7       11.35       10.26      2.95 o 
  -6   4   7     1183.11     1386.36     21.40 o 
  -4   4   7        5.79        3.69      2.42 o 
  -2   4   7        2.58       31.60      2.73 o 
   0   4   7      493.57      544.40     10.00 o 
   2   4   7      277.96      273.78     11.21 o 
   4   4   7      822.58      800.10     16.11 o 
   6   4   7      528.70      544.66     11.45 o 
   8   4   7      209.90      222.73      7.99 o 
  10   4   7        5.77        5.09      4.68 o 
 -13   5   7      441.57      438.95     15.18 o 
 -11   5   7     1461.37     1420.61     22.21 o 
  -9   5   7      306.81      285.80      8.85 o 
  -7   5   7      130.29      144.32     12.43 o 
  -5   5   7     3706.41     3899.96     46.20 o 
  -3   5   7     4564.87     4309.46     63.28 o 
  -1   5   7      998.11     1086.84     15.19 o 
   1   5   7      830.46      980.30     22.15 o 
   3   5   7     4131.32     4060.68     69.37 o 
   5   5   7     2590.88     2572.73     35.74 o 
   7   5   7     1279.59     1288.45     21.59 o 
   9   5   7      352.53      382.09     12.90 o 
 -12   6   7        0.58       -6.15      4.10 o 
 -10   6   7        8.15        0.93      3.40 o 
  -8   6   7       19.04       20.54      5.84 o 
  -6   6   7      154.88      196.94     10.73 o 
  -4   6   7      615.58      614.24     17.93 o 
  -2   6   7       41.26       40.81      5.84 o 
   0   6   7        4.92       10.95      2.57 o 
   2   6   7        4.25       15.02      3.09 o 
   4   6   7      853.97      878.16     15.66 o 
   6   6   7      209.23      187.37      9.01 o 
   8   6   7      103.67      108.47      9.85 o 
 -11   7   7     1326.95     1301.95     26.35 o 
  -9   7   7      432.73      446.97     14.13 o 
  -7   7   7      574.28      582.42     23.00 o 
  -5   7   7     1507.09     1463.74     31.25 o 
  -3   7   7      148.13      135.27     16.56 o 
  -1   7   7      184.58      212.15     11.43 o 
   1   7   7     1632.82     1709.94     22.74 o 
   3   7   7     1525.36     1498.41     21.74 o 
   5   7   7     1476.63     1346.60     21.20 o 
   7   7   7      276.04      260.70     11.27 o 
 -10   8   7        8.68       11.87      5.48 o 
  -8   8   7        3.29        9.12      7.29 o 
  -6   8   7        9.98       22.02      8.67 o 
  -4   8   7      163.32      117.60     11.24 o 
  -2   8   7        0.17        5.10      4.79 o 
   0   8   7      470.28      398.97     12.93 o 
   2   8   7      118.09      164.07      9.51 o 
   4   8   7       14.99       19.83      4.29 o 
   6   8   7        3.94        7.20      4.55 o 
  -9   9   7        4.41        5.91      7.72 o 
  -7   9   7      629.01      601.59     21.01 o 
  -5   9   7      977.40      990.73     26.98 o 
  -3   9   7     1122.36     1122.85     28.58 o 
  -1   9   7     1838.12     1812.39     38.09 o 
   1   9   7      546.24      533.06     15.82 o 
   3   9   7      651.37      607.95     17.31 o 
   5   9   7      100.72       94.49      9.97 o 
  -6  10   7        0.31        0.26      5.89 o 
  -4  10   7      253.26      250.72     17.51 o 
  -2  10   7      104.09      113.20     10.58 o 
   0  10   7       46.00       31.18      7.18 o 
   2  10   7        9.51       -0.70      5.26 o 
 -14   0   8     1795.03     1525.53     48.40 o 
 -12   0   8     4469.71     4207.73     92.17 o 
 -10   0   8      498.05      529.16     23.69 o 
  -8   0   8      426.11      499.53     14.66 o 
  -6   0   8     4733.28     4798.75     95.52 o 
  -4   0   8     2952.40     2992.07     35.15 o 
  -2   0   8       35.92      134.90      8.24 o 
   0   0   8     4282.42     4451.97     89.08 o 
   2   0   8     9283.79     9037.50    284.15 o 
   4   0   8     8118.61     8113.12     97.24 o 
   6   0   8     2449.44     2382.69     58.36 o 
   8   0   8       76.42       93.71     11.67 o 
  10   0   8      270.69      386.02     22.48 o 
 -13   1   8      119.88       92.50     25.75 o 
 -11   1   8        0.73        1.37      4.98 o 
  -9   1   8        1.17       -2.35      2.62 o 
  -7   1   8        2.07        1.80      2.04 o 
  -5   1   8      257.18      242.27      5.70 o 
  -3   1   8     1151.59     1299.02     16.55 o 
  -1   1   8       60.90       75.81      4.26 o 
   1   1   8      220.19      175.60      6.52 o 
   3   1   8       68.89       61.62      4.74 o 
   5   1   8      632.90      621.15     13.54 o 
   7   1   8       26.58       20.22      5.75 o 
   9   1   8        6.26        8.45      5.21 o 
 -14   2   8       40.35       44.02      7.93 o 
 -12   2   8      495.57      453.75     14.16 o 
 -10   2   8     2065.00     2094.57     31.71 o 
  -8   2   8      463.73      419.90      9.37 o 
  -6   2   8     4059.01     3731.18     33.51 o 
  -4   2   8     6830.40     6961.19     73.31 o 
  -2   2   8     7544.46     7306.18     75.76 o 
   0   2   8     2811.22     2822.51     32.72 o 
   2   2   8     3848.69     3443.14     39.15 o 
   4   2   8     3888.28     4020.47     75.52 o 
   6   2   8      525.11      498.19     14.43 o 
   8   2   8     1547.40     1436.48     30.26 o 
  10   2   8      444.44      531.85     18.19 o 
 -13   3   8       16.35        6.00      4.84 o 
 -11   3   8      106.50      104.52      7.65 o 
  -9   3   8      199.01      246.40      7.95 o 
  -7   3   8       60.41       75.88      7.41 o 
  -5   3   8       11.25       31.59      5.71 o 
  -3   3   8      410.28      391.09      6.55 o 
  -1   3   8     1769.04     1804.08     22.84 o 
   1   3   8        0.33       17.35      4.45 o 
   3   3   8      349.32      296.12      9.49 o 
   5   3   8      664.16      630.79     11.28 o 
   7   3   8        4.08       20.50      3.93 o 
   9   3   8        2.94       13.76      5.02 o 
 -12   4   8      608.15      558.53     16.23 o 
 -10   4   8      728.82      697.54     20.63 o 
  -8   4   8     1603.95     1599.39     21.96 o 
  -6   4   8     3874.13     4016.20     47.56 o 
  -4   4   8     8941.63     9193.96     95.08 o 
  -2   4   8     1977.69     1832.60     19.55 o 
   0   4   8       46.80       61.06      4.94 o 
   2   4   8      264.49      253.96     10.22 o 
   4   4   8      272.21      258.56      9.49 o 
   6   4   8      627.07      681.88     13.52 o 
   8   4   8      386.55      386.48     10.63 o 
 -13   5   8       19.04       10.93      5.33 o 
 -11   5   8       21.09       31.97      6.00 o 
  -9   5   8      215.77      242.57      8.56 o 
  -7   5   8      161.23      142.15      7.27 o 
  -5   5   8       65.60       56.25      4.81 o 
  -3   5   8        5.04        9.84      2.98 o 
  -1   5   8      345.02      388.35     11.15 o 
   1   5   8      194.45      173.60      6.54 o 
   3   5   8       22.21       40.89      4.86 o 
   5   5   8       19.86        9.66      3.99 o 
   7   5   8       17.08       20.76      4.23 o 
 -12   6   8      578.39      601.43     44.91 o 
 -10   6   8      382.42      413.09     13.01 o 
  -8   6   8      449.36      454.34     12.87 o 
  -6   6   8     1228.16     1254.99     31.58 o 
  -4   6   8      721.05      628.11     18.72 o 
  -2   6   8     2683.55     2443.81     53.89 o 
   0   6   8     3365.01     3615.60     38.84 o 
   2   6   8     3201.68     3255.31     67.53 o 
   4   6   8     2185.12     2126.36     31.94 o 
   6   6   8      210.76      220.98     10.04 o 
   8   6   8      227.30      230.76      8.98 o 
 -11   7   8        8.53        3.74      6.08 o 
  -9   7   8       38.19       51.66      6.47 o 
  -7   7   8       21.14       19.31      6.44 o 
  -5   7   8      145.63      147.02     16.56 o 
  -3   7   8      601.93      703.64     20.72 o 
  -1   7   8       12.40       19.60     12.01 o 
   1   7   8      969.82      899.31     15.61 o 
   3   7   8      222.05      193.29      7.91 o 
   5   7   8        3.21        2.67      3.50 o 
   7   7   8        2.47        1.77      4.51 o 
 -10   8   8      916.50      962.29     22.90 o 
  -8   8   8      667.32      683.27     22.26 o 
  -6   8   8      148.56      139.23     14.76 o 
  -4   8   8     1800.14     1751.42     50.98 o 
  -2   8   8     1414.23     1376.23     31.84 o 
   0   8   8      412.07      464.30     17.81 o 
   2   8   8     2066.48     2047.49     37.14 o 
   4   8   8      902.15      839.66     16.63 o 
  -7   9   8       15.37       22.03      7.09 o 
  -5   9   8      142.40      163.16     12.22 o 
  -3   9   8       40.53       38.27      7.76 o 
  -1   9   8      136.47      130.02     12.44 o 
   1   9   8        0.68        2.73      5.62 o 
   3   9   8       65.97       30.15      6.93 o 
  -4  10   8     1406.51     1344.71     33.82 o 
  -2  10   8      446.41      446.88     18.74 o 
   0  10   8      410.56      397.41     17.98 o 
 -13   1   9      316.74      296.56     17.34 o 
 -11   1   9      767.60      742.05     21.40 o 
  -9   1   9      414.05      499.77     15.87 o 
  -7   1   9      145.07      127.14      7.85 o 
  -5   1   9     1100.73     1120.13     14.07 o 
  -3   1   9     5557.36     5641.05     53.36 o 
  -1   1   9     2076.15     2144.86     28.10 o 
   1   1   9     1403.24     1504.95     21.97 o 
   3   1   9     2931.44     2868.72     27.37 o 
   5   1   9      265.92      217.42      8.49 o 
   7   1   9      104.90      109.16      8.91 o 
   9   1   9      293.22      284.92     14.14 o 
 -14   2   9        9.00       10.64      6.82 o 
 -12   2   9       10.48        7.11      5.89 o 
 -10   2   9        1.19       -0.67      3.54 o 
  -8   2   9        8.55        1.83      3.02 o 
  -6   2   9      905.65      943.32     15.36 o 
  -4   2   9      470.98      538.24      9.96 o 
  -2   2   9       10.56       16.98      2.95 o 
   0   2   9      459.26      489.52     10.83 o 
   2   2   9       18.96       23.72      3.70 o 
   4   2   9      188.23      149.31      6.46 o 
   6   2   9       61.29       71.46      5.95 o 
   8   2   9       24.02        2.66      5.22 o 
 -13   3   9      254.62      218.60     14.50 o 
 -11   3   9     1117.24     1009.15     26.32 o 
  -9   3   9     1030.60     1004.19     20.30 o 
  -7   3   9     1275.37     1297.29     21.18 o 
  -5   3   9     3921.47     3979.71     56.17 o 
  -3   3   9     3637.49     3596.17     30.90 o 
  -1   3   9      202.54      203.25      6.91 o 
   1   3   9        9.08       15.41      4.10 o 
   3   3   9      380.79      378.88     14.10 o 
   5   3   9     2716.10     2751.26     29.10 o 
   7   3   9      917.45      958.35     17.74 o 
   9   3   9      199.64      162.58     11.13 o 
 -12   4   9        0.16        3.30      4.68 o 
 -10   4   9      392.33      401.72     13.40 o 
  -8   4   9       43.48       35.37      4.12 o 
  -6   4   9       77.03       88.62      8.44 o 
  -4   4   9       79.81       92.59      5.49 o 
  -2   4   9      473.94      405.04     10.49 o 
   0   4   9      399.87      348.05      8.86 o 
   2   4   9      477.56      498.99     12.84 o 
   4   4   9       50.65       47.73      5.52 o 
   6   4   9       14.73       12.69      4.26 o 
   8   4   9        0.15        4.45      3.92 o 
 -11   5   9      298.08      335.29     13.07 o 
  -9   5   9      422.76      451.46     11.48 o 
  -7   5   9      691.90      714.39     26.73 o 
  -5   5   9     1716.88     1841.64     27.04 o 
  -3   5   9     1507.82     1494.49     31.15 o 
  -1   5   9      943.80      872.20     16.73 o 
   1   5   9     3131.08     3255.29     36.80 o 
   3   5   9     4676.88     4740.91     87.53 o 
   5   5   9      398.50      425.68     13.12 o 
   7   5   9      232.12      199.35      8.25 o 
 -12   6   9        3.07        2.09      4.92 o 
 -10   6   9       62.28       51.74      5.60 o 
  -8   6   9      201.84      209.78     10.08 o 
  -6   6   9        1.14        0.61      3.23 o 
  -4   6   9        0.55        1.58      4.12 o 
  -2   6   9      124.35      127.55     16.31 o 
   0   6   9      856.79      871.55     15.04 o 
   2   6   9      275.48      239.89      8.25 o 
   4   6   9       49.20       45.93      5.75 o 
   6   6   9        1.40        5.63      4.44 o 
  -9   7   9      270.99      258.01     11.54 o 
  -7   7   9        8.05        5.02      4.89 o 
  -5   7   9      671.36      652.96     20.72 o 
  -3   7   9     1073.92     1033.27     26.65 o 
  -1   7   9      432.58      440.96     17.20 o 
   1   7   9     1582.73     1452.81     26.97 o 
   3   7   9      984.66      966.27     24.77 o 
   5   7   9      494.28      475.34     12.90 o 
  -8   8   9       18.95       14.08      6.52 o 
  -6   8   9        0.97       -0.92      5.13 o 
  -4   8   9      528.78      470.28     18.30 o 
  -2   8   9       62.04       56.89      8.55 o 
   0   8   9        6.01        7.62      5.81 o 
   2   8   9        4.06       -4.36      3.91 o 
   4   8   9       28.34       23.05      4.74 o 
  -7   9   9      416.41      452.42     25.23 o 
  -5   9   9     1483.83     1548.36     47.72 o 
  -3   9   9      739.67      725.94     32.44 o 
  -1   9   9      417.97      371.53     17.57 o 
   1   9   9       74.95       69.21      9.36 o 
 -14   0  10      108.08      108.13     15.45 o 
 -12   0  10      725.65      684.84     30.38 o 
 -10   0  10     1699.34     1676.23     48.23 o 
  -8   0  10       45.06       57.23      6.59 o 
  -6   0  10       29.69       52.84      5.98 o 
  -4   0  10     4911.74     4763.93     53.77 o 
  -2   0  10     6604.13     6609.97     87.23 o 
   0   0  10     6599.09     6361.97    124.44 o 
   2   0  10     2896.20     2578.07     39.85 o 
   4   0  10       96.68      102.67     16.65 o 
   6   0  10      528.75      611.89     27.12 o 
   8   0  10      149.59      115.17     13.73 o 
 -13   1  10       10.66       10.55      6.91 o 
 -11   1  10       22.24       39.56      7.28 o 
  -9   1  10        0.07        3.75      3.45 o 
  -7   1  10       53.50       53.15      5.18 o 
  -5   1  10      321.59      308.58      7.15 o 
  -3   1  10      324.17      326.60      8.33 o 
  -1   1  10        0.24        0.09      3.28 o 
   1   1  10      410.72      368.37     10.20 o 
   3   1  10      336.14      377.02      8.37 o 
   5   1  10       44.76       44.80      5.20 o 
   7   1  10      103.11       95.50      9.03 o 
 -12   2  10      418.11      374.61     17.16 o 
 -10   2  10     1154.15     1107.38     22.18 o 
  -8   2  10     1310.06     1309.00     23.29 o 
  -6   2  10     3663.57     3520.52     37.58 o 
  -4   2  10     3384.39     3394.93     35.70 o 
  -2   2  10     2266.80     2169.37     37.98 o 
   0   2  10     1549.82     1620.77     23.34 o 
   2   2  10     2279.53     2127.13     28.87 o 
   4   2  10     3540.61     3371.01     59.19 o 
   6   2  10      417.73      498.01     13.53 o 
   8   2  10      264.73      216.72     12.47 o 
 -13   3  10       17.60       18.55      7.25 o 
 -11   3  10       30.92       24.29      5.37 o 
  -9   3  10        0.22        0.95      3.68 o 
  -7   3  10       18.16       19.15      3.44 o 
  -5   3  10      302.63      276.59      9.09 o 
  -3   3  10       20.07       28.77      3.08 o 
  -1   3  10      230.90      205.44      7.34 o 
   1   3  10      505.46      540.64     38.36 o 
   3   3  10       11.34        4.60      4.24 o 
   5   3  10       18.23        5.26      4.11 o 
   7   3  10       28.57       26.22      5.35 o 
 -12   4  10      841.75      759.11     19.90 o 
 -10   4  10     1699.33     1679.12     30.66 o 
  -8   4  10     1235.15     1308.10     20.16 o 
  -6   4  10      811.02      851.55     16.77 o 
  -4   4  10     2135.41     2230.94     40.52 o 
  -2   4  10      349.29      317.68      9.83 o 
   0   4  10       70.92       69.78      5.71 o 
   2   4  10      375.94      456.46     12.93 o 
   4   4  10     1189.40     1136.09     22.98 o 
   6   4  10     1274.25     1164.04     19.57 o 
 -11   5  10       39.76       38.77      6.60 o 
  -9   5  10       15.02       13.67      4.08 o 
  -7   5  10       60.06       40.89      5.09 o 
  -5   5  10       69.82       81.34      7.88 o 
  -3   5  10      326.94      317.68     14.59 o 
  -1   5  10        6.91        4.00      3.38 o 
   1   5  10        4.04       10.99      5.33 o 
   3   5  10       60.81       63.03      9.98 o 
   5   5  10        1.21        1.62      4.09 o 
 -10   6  10      496.37      447.54     20.33 o 
  -8   6  10       85.50       73.27      6.57 o 
  -6   6  10     1325.70     1312.64     30.48 o 
  -4   6  10     2549.10     2562.59     46.99 o 
  -2   6  10     2606.84     2503.01     46.61 o 
   0   6  10     1709.43     1680.40     36.62 o 
   2   6  10      538.23      546.63     12.85 o 
   4   6  10      762.03      828.90     19.24 o 
  -9   7  10      103.38      129.79      9.31 o 
  -7   7  10      157.12      144.72     11.14 o 
  -5   7  10        4.18        1.38      4.78 o 
  -3   7  10      809.02      814.61     24.09 o 
  -1   7  10      192.29      201.35     12.71 o 
   1   7  10        2.62       -2.54      5.16 o 
   3   7  10        9.90        8.22      3.93 o 
  -8   8  10      292.77      289.09     15.53 o 
  -6   8  10      401.15      396.79     17.49 o 
  -4   8  10      908.71      936.82     33.90 o 
  -2   8  10     1621.12     1564.52     36.38 o 
   0   8  10      392.03      392.99     17.66 o 
   2   8  10      509.79      542.42     21.04 o 
  -5   9  10      187.96      164.62     12.76 o 
  -3   9  10        0.10       -1.79      5.39 o 
  -1   9  10       55.81       37.77      8.23 o 
 -13   1  11      106.23      100.59     10.67 o 
 -11   1  11      364.30      345.17     15.58 o 
  -9   1  11      394.11      437.61     13.17 o 
  -7   1  11      638.14      677.56     17.54 o 
  -5   1  11     1349.80     1343.04     23.66 o 
  -3   1  11     2880.84     3042.95     33.74 o 
  -1   1  11     1595.33     1608.53     32.33 o 
   1   1  11       48.15       38.57      4.69 o 
   3   1  11      535.19      593.67     12.00 o 
   5   1  11      658.07      629.83     15.42 o 
   7   1  11      108.24       68.07      8.56 o 
 -12   2  11        1.43       -3.97      6.05 o 
 -10   2  11      146.66      164.41      9.26 o 
  -8   2  11       94.73      115.21      7.54 o 
  -6   2  11       17.04       25.01      4.59 o 
  -4   2  11      205.53      215.63      6.62 o 
  -2   2  11       11.04       17.40      3.76 o 
   0   2  11       25.90       12.43      3.58 o 
   2   2  11        3.71        3.73      3.27 o 
   4   2  11        9.37        0.19      3.82 o 
   6   2  11       53.27       51.12      6.17 o 
 -11   3  11      994.97      974.34     22.17 o 
  -9   3  11      781.40      797.68     18.73 o 
  -7   3  11      406.61      454.79     20.94 o 
  -5   3  11      886.13      933.36     17.71 o 
  -3   3  11      276.10      288.36      7.77 o 
  -1   3  11       23.15       27.64      3.97 o 
   1   3  11     1720.75     1752.23     34.41 o 
   3   3  11     1778.76     1701.51     45.23 o 
   5   3  11      700.02      628.67     15.64 o 
 -12   4  11       19.64       12.22      5.25 o 
 -10   4  11       40.31       32.38      6.19 o 
  -8   4  11       45.24       52.55      9.72 o 
  -6   4  11      277.26      226.81      8.95 o 
  -4   4  11       94.96       83.37      8.02 o 
  -2   4  11      404.32      431.48     12.59 o 
   0   4  11       63.09       61.19      5.91 o 
   2   4  11       89.62       73.59      7.79 o 
   4   4  11       38.09       33.40      6.67 o 
   6   4  11       16.58       -0.44      4.39 o 
 -11   5  11      323.63      315.68     15.22 o 
  -9   5  11      590.61      665.94     17.75 o 
  -7   5  11      304.45      316.78     10.98 o 
  -5   5  11      429.62      460.12     16.82 o 
  -3   5  11     3455.36     3496.08     58.89 o 
  -1   5  11     3372.35     3343.73     67.11 o 
   1   5  11      165.63      164.86      8.81 o 
   3   5  11      759.97      699.97     17.38 o 
   5   5  11      966.00     1011.82     22.49 o 
 -10   6  11        0.72        1.81      4.95 o 
  -8   6  11       11.67       19.19      4.47 o 
  -6   6  11       89.08       99.30     15.79 o 
  -4   6  11      344.49      347.02     15.54 o 
  -2   6  11      214.10      227.11     13.07 o 
   0   6  11       22.80       17.39      6.62 o 
   2   6  11        0.25       -0.44      3.47 o 
   4   6  11        7.90        5.57      4.78 o 
  -9   7  11      210.39      198.66     11.05 o 
  -7   7  11       19.64       10.02      7.47 o 
  -5   7  11      333.64      332.65     15.85 o 
  -3   7  11     1765.13     1778.88     39.31 o 
  -1   7  11      661.41      669.67     23.12 o 
   1   7  11      535.06      539.88     20.90 o 
   3   7  11      107.55       85.18      6.92 o 
  -6   8  11        3.08        5.97      6.28 o 
  -4   8  11        4.93       12.66      6.49 o 
  -2   8  11        0.37       -1.49      5.58 o 
   0   8  11       36.45       28.99      7.94 o 
 -12   0  12      108.13       96.12     14.76 o 
 -10   0  12      215.76      236.35     19.05 o 
  -8   0  12      473.32      499.30     24.37 o 
  -6   0  12     1077.43     1097.65     38.96 o 
  -4   0  12     5188.00     5157.61     73.88 o 
  -2   0  12     2917.47     2886.97     69.86 o 
   0   0  12      416.94      457.25     23.51 o 
   2   0  12      565.51      661.40     25.49 o 
   4   0  12      147.20      173.65     10.46 o 
   6   0  12      588.72      699.94     31.41 o 
 -11   1  12       25.94       17.00      7.03 o 
  -9   1  12      286.21      228.66     12.63 o 
  -7   1  12       69.11       65.84      7.63 o 
  -5   1  12        1.44        7.92      4.19 o 
  -3   1  12       46.76       51.15      6.27 o 
  -1   1  12      127.24      122.28     10.38 o 
   1   1  12      344.07      328.73     10.69 o 
   3   1  12       53.22       48.49      4.84 o 
   5   1  12      136.92      117.66      9.57 o 
 -12   2  12      504.08      471.20     19.21 o 
 -10   2  12     1530.95     1462.24     27.80 o 
  -8   2  12      687.61      701.85     17.22 o 
  -6   2  12      676.64      663.53     17.56 o 
  -4   2  12     2163.48     2263.01     32.22 o 
  -2   2  12     3151.45     2960.75     41.43 o 
   0   2  12     1245.89     1246.91     21.19 o 
   2   2  12      377.40      382.61     36.82 o 
   4   2  12     1259.06     1191.15     22.57 o 
 -11   3  12        0.48        8.62     10.81 o 
  -9   3  12        2.15       -1.53      4.26 o 
  -7   3  12        4.37        8.18      4.16 o 
  -5   3  12       42.06       51.67      5.68 o 
  -3   3  12      215.40      240.82     10.24 o 
  -1   3  12        1.72       -1.58      3.17 o 
   1   3  12      120.10       92.00     11.07 o 
   3   3  12       15.17       11.90      5.76 o 
   5   3  12       24.21       12.44      5.11 o 
 -10   4  12      803.60      859.27     22.56 o 
  -8   4  12      853.78      889.75     20.30 o 
  -6   4  12       30.51       29.34      9.50 o 
  -4   4  12       12.14       17.38      5.51 o 
  -2   4  12      270.36      310.82     19.14 o 
   0   4  12      599.62      619.46     16.11 o 
   2   4  12     1342.75     1231.03     28.80 o 
   4   4  12      825.79      821.20     23.78 o 
  -9   5  12        1.04        0.95      4.33 o 
  -7   5  12      108.59      105.13      8.16 o 
  -5   5  12        0.10       -4.74      4.31 o 
  -3   5  12       15.47        9.63      5.55 o 
  -1   5  12       36.28       45.91      7.94 o 
   1   5  12        1.38       -5.58      3.72 o 
   3   5  12        1.21        5.60      5.39 o 
  -8   6  12      409.52      407.27     14.58 o 
  -6   6  12      936.09      915.87     26.34 o 
  -4   6  12     1992.75     1970.95     41.67 o 
  -2   6  12      810.15      786.31     24.73 o 
   0   6  12      379.72      418.79     20.43 o 
   2   6  12      141.47      152.75      9.24 o 
  -7   7  12      385.80      395.68     18.23 o 
  -5   7  12      109.82       92.58     10.26 o 
  -3   7  12       13.55       10.54      6.05 o 
  -1   7  12       15.34       23.15      7.90 o 
 -11   1  13      377.69      311.79     15.95 o 
  -9   1  13      583.02      575.89     19.93 o 
  -7   1  13      513.86      576.84     23.72 o 
  -5   1  13      609.13      631.67     16.03 o 
  -3   1  13      533.28      544.98     20.85 o 
  -1   1  13      553.22      640.75     13.60 o 
   1   1  13      200.10      159.55      8.20 o 
   3   1  13      175.27      133.21      6.95 o 
 -10   2  13       34.97       38.53     12.79 o 
  -8   2  13       56.76       62.21      7.83 o 
  -6   2  13        0.48        2.68      5.03 o 
  -4   2  13        0.21        0.29      3.55 o 
  -2   2  13       48.08       50.50      5.67 o 
   0   2  13        0.45       -2.48      3.46 o 
   2   2  13      164.92      178.63     11.77 o 
   4   2  13        0.42       -2.93      4.28 o 
  -9   3  13      780.39      858.47     20.60 o 
  -7   3  13        8.25       11.57      6.00 o 
  -5   3  13        7.25       12.74      5.86 o 
  -3   3  13     1265.42     1320.85     31.26 o 
  -1   3  13     1327.43     1323.45     22.31 o 
   1   3  13      591.87      561.58     36.82 o 
   3   3  13      604.80      614.84     20.82 o 
  -8   4  13        8.14        1.89      6.31 o 
  -6   4  13      160.18      159.64     12.56 o 
  -4   4  13      190.01      185.55     12.16 o 
  -2   4  13      121.63      126.09     10.68 o 
   0   4  13       76.45       80.87      7.29 o 
   2   4  13       46.18       28.76      7.03 o 
  -7   5  13      748.16      811.05     26.98 o 
  -5   5  13     1615.38     1661.01     37.18 o 
  -3   5  13      747.22      756.55     24.31 o 
  -1   5  13      717.57      739.16     24.34 o 
   1   5  13      455.46      483.61     15.11 o 
  -6   6  13      114.66      102.87     11.84 o 
  -4   6  13      105.30       94.78     10.43 o 
  -2   6  13        8.60       -2.13      6.26 o 
   0   6  13       16.06       13.90      7.03 o 
 -10   0  14      476.91      451.07     26.43 o 
  -8   0  14     1654.73     1798.43     52.69 o 
  -6   0  14      908.96     1037.69     26.39 o 
  -4   0  14     1023.54     1043.57     38.62 o 
  -2   0  14      608.65      688.27     31.07 o 
   0   0  14        6.26       13.26      4.58 o 
   2   0  14      458.40      529.79     18.03 o 
  -9   1  14        0.27       -0.49      6.33 o 
  -7   1  14        3.30        4.20      4.58 o 
  -5   1  14        1.39        0.96      5.07 o 
  -3   1  14      221.62      231.41     13.16 o 
  -1   1  14        0.15        1.36      4.09 o 
   1   1  14       73.86       77.29      6.12 o 
  -8   2  14      776.44      831.81     20.15 o 
  -6   2  14      743.64      715.62     23.29 o 
  -4   2  14      634.11      656.32     21.67 o 
  -2   2  14     1041.33     1076.47     20.46 o 
   0   2  14     1242.59     1208.94     22.35 o 
   2   2  14      162.42      180.12     10.35 o 
  -9   3  14        7.39        9.09      5.24 o 
  -7   3  14      134.00      130.62     13.73 o 
  -5   3  14       56.56       53.65      8.50 o 
  -3   3  14       64.68       48.03      8.01 o 
  -1   3  14        2.16        2.42      3.81 o 
   1   3  14        6.46       -2.39      5.08 o 
  -6   4  14        3.67       -5.75      5.24 o 
  -4   4  14      342.44      358.06     16.76 o 
  -2   4  14     1217.47     1273.44     33.01 o 
   0   4  14      597.79      613.76     35.27 o 
  -5   5  14       12.51       25.19      7.51 o 
  -3   5  14        1.96       -2.61      5.43 o 
  -7   1  15      171.78      210.94     19.05 o 
  -5   1  15      101.86      136.11     16.48 o 
  -3   1  15      243.36      206.35     14.25 o 
  -1   1  15      321.89      310.46     11.84 o 
  -6   2  15       49.62       63.83      9.40 o 
  -4   2  15        0.29        1.37      7.72 o 
  -2   2  15      113.68      133.47      7.34 o 
  -5   3  15      368.06      368.45     23.51 o 
  -3   3  15      806.48      824.13     26.69 o 
                                                 
